# Supplementary material for: Enhancing Resistance to Enterococcus faecalis: Immunobiotic Lactiplantibacillus plantarum Strains as a Strategy for Malnourished Hosts
Source: Nutrients. 2025 May 23;17(11):1770. doi: 10.3390/nu17111770 (PMC12157614; doi:10.3390/nu17111770)
Supplement: Supplementary file 1 [file nutrients-17-01770-s001.zip]

Archive with 1 entries (1 files):
- nutrients-3616054-supplementary.pdf
